# Supplementary material for: Towards a Risk-Based Follow-Up Surveillance Imaging Schedule for Children and Adolescents with Low-Grade Glioma
Source: Curr Oncol. 2024 Nov 18;31(11):7330–51. doi: 10.3390/curroncol31110541 (PMC11592938; doi:10.3390/curroncol31110541)
Supplement: Supplementary file 1 [file curroncol-31-00541-s001.zip]

Archive with 2 entries (2 files):
- Supplement Data S1 Search strategy LGG review.pdf
- Supplementary Table S1.pdf
